# Supplementary material for: Matrix Approach Assessment of Cabotegravir Drug–Drug Interactions with OAT1/OAT3 Substrates and UGT1A1/UGT1A9 Inhibitors Using Physiologically-Based Pharmacokinetic Modeling
Source: Pharmaceutics. 2025 Apr 18;17(4):531. doi: 10.3390/pharmaceutics17040531 (PMC12030040; doi:10.3390/pharmaceutics17040531)
Supplement: Supplementary file 1 [file pharmaceutics-17-00531-s001.zip]

Archive with 1 entries (1 files):
- pharmaceutics-3555235-supplementary.pdf
